# Supplementary material for: The Role of Diet Quality in Mediating the Association between Ultra-Processed Food Intake, Obesity and Health-Related Outcomes: A Review of Prospective Cohort Studies
Source: Nutrients. 2021 Dec 22;14(1):23. doi: 10.3390/nu14010023 (PMC8747015; doi:10.3390/nu14010023)
Supplement: Supplementary file 1 [file nutrients-14-00023-s001.zip]

Archive with 1 entries (1 files):
- nutrients-1511804-supplementary.pdf
